# Supplementary material for: Phosphate Deficiency Negatively Affects Early Steps of the Symbiosis between Common Bean and Rhizobia
Source: Genes (Basel). 2018 Oct 15;9(10):498. doi: 10.3390/genes9100498 (PMC6210973; doi:10.3390/genes9100498)
Supplement: Supplementary file 1 [file genes-09-00498-s001.zip]

Archive with 20 entries (17 files):
- SupplementaryFiles_IAMC/
- SupplementaryFiles_IAMC/FigS1.tif
- SupplementaryFiles_IAMC/FigS2.tif
- SupplementaryFiles_IAMC/FigS3.tif
- SupplementaryFiles_IAMC/FigS4.tif
- __MACOSX/
- __MACOSX/SupplementaryFiles_IAMC/
- __MACOSX/SupplementaryFiles_IAMC/._FigS4.tif
- SupplementaryFiles_IAMC/TableS1.xlsx
- __MACOSX/SupplementaryFiles_IAMC/._TableS1.xlsx
- SupplementaryFiles_IAMC/TableS2.xlsx
- __MACOSX/SupplementaryFiles_IAMC/._TableS2.xlsx
- SupplementaryFiles_IAMC/TableS3.xlsx
- __MACOSX/SupplementaryFiles_IAMC/._TableS3.xlsx
- SupplementaryFiles_IAMC/TableS4.xlsx
- __MACOSX/SupplementaryFiles_IAMC/._TableS4.xlsx
- SupplementaryFiles_IAMC/TableS5.xlsx
- __MACOSX/SupplementaryFiles_IAMC/._TableS5.xlsx
- SupplementaryFiles_IAMC/TableS6.xlsx
- __MACOSX/SupplementaryFiles_IAMC/._TableS6.xlsx
