# Supplementary material for: Phosphate Deficiency Negatively Affects Early Steps of the Symbiosis between Common Bean and Rhizobia
Source: Genes (Basel). 2018 Oct 15;9(10):498. doi: 10.3390/genes9100498 (PMC6210973; doi:10.3390/genes9100498)
Supplement: Supplementary file 1 [file genes-09-00498-s001.zip › SupplementaryFiles_IAMC/TableS4.xlsx]

## Sheet: Pdef_Upregulated.txt
Table S4: Commonly regulated genes in both optimal- and low phosphate conditions
Gene ID	FPKM_OP_Mock	FPKM_OP_Rhizobia	Fold-Change	Log2Fold-Change	FPKM_LP_Mock	FPKM_LP_Rhizobia	Fold-Change	Log2Fold-Change	Description
Phvul.001G022400	2.15867	7.18048	3.32634	1.73394	2.17599	4.57251	2.10135	1.07131	PF01094 - Receptor family ligand binding region (ANF_receptor)
Phvul.001G033800	17.1428	64.2572	3.74835	1.90626	14.0199	32.04	2.28532	1.1924	PTHR13832:SF315 - PROTEIN PHOSPHATASE 2C 61-RELATED
Phvul.001G036500	1.88044	4.25984	2.26534	1.17973	1.48778	3.43447	2.30845	1.20693	PTHR10593:SF38 - C2H2-LIKE ZINC FINGER PROTEIN-RELATED
Phvul.001G039100	4.07107	27.1521	6.66952	2.73758	3.61619	19.239	5.32024	2.41149	K18787 - thermospermine synthase (ACL5)
Phvul.001G046400	7.71752	22.3989	2.90234	1.53722	9.73627	20.5794	2.11368	1.07976	PTHR11177//PTHR11177:SF208 - CHITINASE // SUBFAMILY NOT NAMED
Phvul.001G065300	7.03891	19.3659	2.75126	1.46009	3.6174	12.1242	3.35163	1.74486	PTHR10209//PTHR10209:SF166 - OXIDOREDUCTASE, 2OG-FE II OXYGENASE FAMILY PROTEIN // SUBFAMILY NOT NAMED
Phvul.001G072800	15.8127	45.0946	2.8518	1.51187	13.7583	29.3825	2.13562	1.09465	PTHR10219:SF34 - GENOMIC DNA, CHROMOSOME 3, P1 CLONE: MXL8
Phvul.001G092100	3.76578	21.7963	5.78799	2.53306	4.22277	14.6094	3.45967	1.79064	PF11820 - Protein of unknown function (DUF3339) (DUF3339)
Phvul.001G106300	2.12348	4.87715	2.29677	1.19961	2.73278	6.11397	2.23727	1.16174	NA_SP
Phvul.001G111800	15.1566	42.2128	2.78511	1.47773	16.9184	40.2018	2.37622	1.24867	PTHR31194:SF0 - ETHYLENE-RESPONSIVE TRANSCRIPTION FACTOR CRF3-RELATED
Phvul.001G113900	1.42374	5.8398	4.10173	2.03623	1.19443	3.34574	2.80112	1.486	ANKYRIN REPEAT AND PROTEIN KINASE DOMAIN-CONTAINING PROTEIN
Phvul.001G126600	5.10696	11.2822	2.20918	1.14351	3.82148	8.93818	2.33893	1.22585	NA_SP
Phvul.001G155600	4.4105	12.4713	2.82764	1.4996	3.75749	9.07407	2.41493	1.27198	K17911 - beta-carotene isomerase (DWARF27)
Phvul.001G159300	7.31633	16.3193	2.23053	1.15739	7.67572	18.8003	2.44932	1.29238	PTHR31529:SF10 - LOB DOMAIN-CONTAINING PROTEIN 16
Phvul.001G163500	1.62461	4.47337	2.7535	1.46127	1.27806	3.10111	2.42642	1.27883	PTHR11654//PTHR11654:SF132 - OLIGOPEPTIDE TRANSPORTER-RELATED // SUBFAMILY NOT NAMED
Phvul.001G230600	3.41076	9.17463	2.68991	1.42756	3.56329	7.69898	2.16064	1.11146	NA_SP
Phvul.001G237500	0	1.35018	ND	ND	0	1.20774	ND	ND	PTHR11654//PTHR11654:SF128 - OLIGOPEPTIDE TRANSPORTER-RELATED // SUBFAMILY NOT NAMED
Phvul.001G243100	2.71075	7.95455	2.93445	1.55309	3.91352	7.87961	2.01343	1.00966	K05857 - phosphatidylinositol phospholipase C, delta (PLCD)
Phvul.001G261500	5.2852	39.7846	7.52755	2.91218	11.9153	83.6752	7.0225	2.81198	1.14.13.21 - Flavonoid 3'-monooxygenase / Flavonoid 3'-hydroxylase
Phvul.002G014400	7.98583	20.4138	2.55625	1.35403	8.99574	19.5959	2.17835	1.12324	K14487 - auxin responsive GH3 gene family (GH3)
Phvul.002G059500	0.297744	1.44854	4.86505	2.28246	0.306828	1.35394	4.4127	2.14166	K04733 - interleukin-1 receptor-associated kinase 4 (IRAK4)
Phvul.002G064166	392.381	4745.67	12.0945	3.59628	516.758	5457.23	10.5605	3.40061	NA_SP
Phvul.002G064232	74.2498	1408.93	18.9755	4.24607	144.349	1669.65	11.5668	3.53191	NA_SP
Phvul.002G080100	6.95678	17.9599	2.58164	1.36829	2.72169	17.4403	6.40789	2.67985	PTHR11260:SF193 - GLUTATHIONE S-TRANSFERASE U11-RELATED
Phvul.002G092800	19.249	45.5257	2.36509	1.2419	20.4838	44.1678	2.15623	1.10851	PF14009 - Domain of unknown function (DUF4228) (DUF4228)
Phvul.002G099700	11.8458	69.7544	5.88853	2.55791	10.0618	24.8482	2.46956	1.30425	PTHR11040:SF48 - ZINC TRANSPORTER 10-RELATED
Phvul.002G100501	8.36206	21.1508	2.52938	1.33878	8.32024	20.5792	2.47339	1.30649	PTHR31301:SF15 - LOB DOMAIN-CONTAINING PROTEIN 4
Phvul.002G104300	11.6292	35.5822	3.05973	1.6134	14.4699	30.5163	2.10895	1.07653	NA_SP
Phvul.002G126200	2.55357	12.6538	4.95534	2.30898	4.01961	8.78256	2.18493	1.12759	PTHR24298:SF129 - CYTOCHROME P450
Phvul.002G144600	1.13918	3.65429	3.20782	1.6816	1.36999	4.80743	3.5091	1.8111	PTHR11695:SF497 - CINNAMYL ALCOHOL DEHYDROGENASE 6-RELATED
Phvul.002G156700	1.84861	6.12795	3.3149	1.72896	1.73816	4.89474	2.81605	1.49367	PTHR11913:SF30 - ACTIN-DEPOLYMERIZING FACTOR 10-RELATED
Phvul.002G171100	0.837315	5.62529	6.71825	2.74809	0.871392	5.0392	5.78293	2.5318	PTHR10759//PTHR10759:SF9 - 60S RIBOSOMAL PROTEIN L34 // SUBFAMILY NOT NAMED
Phvul.002G204400	1.77888	4.6874	2.63503	1.39782	1.91301	5.04135	2.6353	1.39797	PF00892 - EamA-like transporter family (EamA)
Phvul.002G205100	0.351693	3.96685	11.2793	3.49561	0.350006	8.02589	22.9307	4.51921	PTHR31851:SF6 - VACUOLAR IRON TRANSPORTER HOMOLOG 2.1
Phvul.002G209400	3.22788	8.14174	2.52232	1.33475	7.34296	21.2562	2.89477	1.53345	PF00407 - Pathogenesis-related protein Bet v I family (Bet_v_1)
Phvul.002G230600	0	2.32484	ND	ND	0	6.18835	ND	ND	NA_SP
Phvul.002G244900	29.2436	74.1691	2.53625	1.3427	29.4874	60.6826	2.05792	1.04118	PTHR14255//PTHR14255:SF6 - ATP-DEPENDENT PROTEASE CEREBLON // SUBFAMILY NOT NAMED
Phvul.002G293200	2.40352	8.77187	3.64959	1.86774	0.734626	1.71605	2.33595	1.22401	PF03106 - WRKY DNA -binding domain (WRKY)
Phvul.002G304400	0.823686	15.2094	18.465	4.20672	1.84379	22.4647	12.184	3.60691	PTHR12374//PTHR12374:SF19 - TRANSCRIPTIONAL ADAPTOR 2 ADA2 -RELATED // SUBFAMILY NOT NAMED
Phvul.002G317600	2.88834	9.41879	3.26097	1.7053	1.89647	4.73935	2.49904	1.32137	NA_SP
Phvul.002G319108	0	9.69768	ND	ND	0	13.8135	ND	ND	PTHR15907:SF47 - PROTEIN PLANT CADMIUM RESISTANCE 11-RELATED
Phvul.002G329800	0.423014	19.4694	46.0254	5.52436	0.407826	18.5901	45.5834	5.51044	PTHR11588:SF97 - TUBULIN BETA-4 CHAIN-RELATED
Phvul.003G003100	4.62482	19.3495	4.18384	2.06483	5.38468	11.2957	2.09775	1.06884	Peroxidase / Lactoperoxidase
Phvul.003G007200	2.59158	5.44086	2.09944	1.07	2.02925	4.35947	2.14832	1.10321	PTHR23054:SF14 - PROTEIN Y45F10A.7, ISOFORM A
Phvul.003G021300	4.49218	12.9406	2.88069	1.52642	3.4077	7.03943	2.06574	1.04666	PTHR11562//PTHR11562:SF60 - CATION EFFLUX PROTEIN/ ZINC TRANSPORTER // SUBFAMILY NOT NAMED
Phvul.003G022000	1.02329	3.02774	2.95883	1.56503	0.792081	2.60999	3.2951	1.72032	PTHR22951//PTHR22951:SF25 - CLATHRIN ASSEMBLY PROTEIN // SUBFAMILY NOT NAMED
Phvul.003G054700	3.27358	12.2958	3.75607	1.90922	2.09216	10.4244	4.9826	2.3169	PF14009 - Domain of unknown function (DUF4228) (DUF4228)
Phvul.003G149200	4.24517	56.0472	13.2026	3.72275	6.46796	56.5648	8.74538	3.12852	2.7.10.2 - Non-specific protein-tyrosine kinase / Cytoplasmic protein tyrosine kinase
Phvul.003G155600	0	1.65252	ND	ND	0	4.38575	ND	ND	PTHR33021:SF8 - EARLY NODULIN-LIKE PROTEIN 1-RELATED
Phvul.003G158800	0.503876	8.75145	17.3683	4.11838	0.821404	8.70206	10.5941	3.40519	PTHR11177//PTHR11177:SF208 - CHITINASE // SUBFAMILY NOT NAMED
Phvul.003G193000	2.76214	6.68412	2.41991	1.27495	3.69836	7.43863	2.01133	1.00815	PF04982 - HPP family (HPP)
Phvul.003G204032	1.0297	4.85266	4.71269	2.23655	0.951848	2.07173	2.17653	1.12203	PTHR10638//PTHR10638:SF34 - COPPER AMINE OXIDASE // SUBFAMILY NOT NAMED
Phvul.003G205900	86.6633	359.703	4.15058	2.05331	106.689	239.181	2.24185	1.16469	PTHR34806:SF1 - HIGH-AFFINITY NITRATE TRANSPORTER 3.1-RELATED
Phvul.003G214100	1.80937	42.7931	23.6508	4.56382	2.01342	40.3623	20.0466	4.32529	PTHR10795//PTHR10795:SF369 - PROPROTEIN CONVERTASE SUBTILISIN/KEXIN // SUBFAMILY NOT NAMED
Phvul.003G214350	2.26747	4.99911	2.20471	1.14059	1.73845	4.52931	2.60537	1.38149	PTHR24298:SF114 - CYTOCHROME P450 - LIKE PROTEIN-RELATED
Phvul.003G234100	0.895268	8.20669	9.16674	3.19641	0.717659	8.44927	11.7734	3.55746	PF14009 - Domain of unknown function (DUF4228) (DUF4228)
Phvul.003G268400	1.9144	4.23751	2.21349	1.14632	1.7036	3.73365	2.19162	1.132	PF03087 - Arabidopsis protein of unknown function (DUF241)
Phvul.003G278100	8.17583	28.4149	3.47548	1.79721	7.98078	18.6266	2.33393	1.22276	NA_SP
Phvul.004G068200	1.44749	3.14869	2.17528	1.1212	0.324438	1.55816	4.80264	2.26383	1.14.13.89 - Isoflavone 2'-hydroxylase / Isoflavone 2'-monooxygenase
Phvul.004G071800	1.20914	3.00002	2.48112	1.31099	0.756588	2.27184	3.00274	1.58628	PTHR31942:SF29 - MLO-LIKE PROTEIN 12-RELATED
Phvul.004G090800	0.725293	2.31165	3.18719	1.67229	0	0.825528	ND	ND	1.11.1.7 - Peroxidase / Lactoperoxidase
Phvul.004G090994	80.3742	235.287	2.92739	1.54962	4.06248	233.609	57.504	5.84559	NA_SP
Phvul.004G106300	0.353771	18.4532	52.1614	5.70491	0.550534	18.4937	33.5923	5.07006	PTHR12064//PTHR12064:SF36 - ANCIENT CONSERVED DOMAIN PROTEIN-RELATED // SUBFAMILY NOT NAMED
Phvul.004G124100	0.671831	9.80729	14.5979	3.86768	0.227031	10.1675	44.7846	5.48493	2.7.10.2 - Non-specific protein-tyrosine kinase / Cytoplasmic protein tyrosine kinase
Phvul.004G127400	7.02508	19.1912	2.73181	1.44986	6.98179	14.4335	2.06731	1.04775	NA_SP
Phvul.004G137300	0.42436	1.56481	3.68746	1.88263	0.278564	1.06624	3.82763	1.93645	PTHR11017//PTHR11017:SF171 - LEUCINE-RICH REPEAT-CONTAINING PROTEIN // SUBFAMILY NOT NAMED
Phvul.004G143900	0.44536	2.64065	5.92925	2.56785	0.446713	1.55181	3.47384	1.79653	PTHR10217:SF475 - CYCLIC NUCLEOTIDE-GATED ION CHANNEL 19-RELATED
Phvul.004G157101	2.02711	5.95107	2.93574	1.55372	3.37681	8.59186	2.54437	1.34731	NA_SP
Phvul.005G042100	1.51817	6.40169	4.21671	2.07612	2.24343	6.25581	2.7885	1.47949	PF05678 - VQ motif (VQ)
Phvul.005G045300	0.144846	6.73839	46.5211	5.53981	0.111023	5.33049	48.0125	5.58534	3.2.1.52 - Beta-N-acetylhexosaminidase / N-acetyl-beta-glucosaminidase
Phvul.005G050500	0	0.87267	ND	ND	0	1.65375	ND	ND	PTHR13683:SF298 - ASPARTIC PROTEINASE CDR1-RELATED
Phvul.005G052500	1.59304	19.7495	12.3974	3.63196	2.55751	16.7479	6.54852	2.71117	2.5.1.43 - Nicotianamine synthase
Phvul.005G065300	1.14278	3.27667	2.86728	1.51968	1.22205	3.01402	2.46636	1.30239	Protein of unknown function
Phvul.005G072700	5.15477	11.5277	2.23632	1.16112	3.98978	8.51084	2.13316	1.09299	PTHR33227:SF2 - F8L10.2 PROTEIN
Phvul.005G095300	0.481278	1.04149	2.16401	1.11371	0.478839	1.32661	2.77047	1.47013	K01595 - phosphoenolpyruvate carboxylase (ppc)
Phvul.005G107400	0.6352	3.06681	4.8281	2.27146	0.81982	2.58787	3.15663	1.65839	PF04484 - Family of unknown function (DUF566) (DUF566)
Phvul.005G111800	0.293008	6.15231	20.9971	4.39212	0.245697	2.74955	11.1908	3.48424	PF03514 - GRAS domain family (GRAS)
Phvul.005G117300	0.42441	10.4935	24.7249	4.62789	0.88426	9.24403	10.454	3.38598	PTHR33264:SF5 - EXPRESSED PROTEIN-RELATED
Phvul.005G157800	0.104838	6.06425	57.844	5.8541	0.165738	4.76611	28.7569	4.84584	PTHR31250:SF13 - CALMODULIN-BINDING PROTEIN
Phvul.005G165300	0	1.08996	ND	ND	0	2.80617	ND	ND	K05759 - profilin (PFN)
Phvul.005G173500	0.36157	3.49331	9.6615	3.27225	0.477636	6.03816	12.6418	3.66013	PTHR10209:SF95 - GIBBERELLIN 3-BETA-DIOXYGENASE 1-RELATED
Phvul.006G030200	0.238758	2.49239	10.439	3.38391	0.524042	2.93353	5.59789	2.48488	PF14009 - Domain of unknown function (DUF4228) (DUF4228)
Phvul.006G053100	2.09407	5.25022	2.50718	1.32607	2.18949	5.20714	2.37824	1.2499	KOG0192//KOG0198 - Tyrosine kinase specific for activated (GTP-bound) p21cdc42Hs
Phvul.006G068900	29.4964	131.346	4.45295	2.15476	30.9544	104.414	3.37316	1.7541	NA_SP
Phvul.006G074700	0	1.55389	ND	ND	0	1.72128	ND	ND	PF07107 - Wound-induced protein WI12 (WI12)
Phvul.006G075400	3.64351	8.66896	2.37929	1.25053	2.20576	9.2225	4.1811	2.06388	NA_SP
Phvul.006G075800	56.1382	371.893	6.6246	2.72783	138.858	345.19	2.48592	1.31378	Peroxidase / Lactoperoxidase
Phvul.006G100500	4.31119	12.3265	2.85919	1.51561	4.29841	9.69999	2.25665	1.17418	PF13178 - Protein of unknown function (DUF4005) (DUF4005)
Phvul.006G109000	25.5683	155.244	6.07174	2.60211	22.2785	53.3815	2.3961	1.26069	PTHR11177//PTHR11177:SF170 - CHITINASE // SUBFAMILY NOT NAMED
Phvul.006G117300	4.55466	12.9488	2.84298	1.5074	3.52389	19.0086	5.39421	2.43141	2.5.1.43 - Nicotianamine synthase
Phvul.006G126200	0	15.1715	ND	ND	0	12.8624	ND	ND	PF07883 - Cupin domain (Cupin_2)
Phvul.006G136600	14.5224	36.9599	2.54503	1.34768	14.0704	30.5321	2.16995	1.11766	PTHR31964:SF10 - ADENINE NUCLEOTIDE ALPHA HYDROLASES-LIKE SUPERFAMILY PROTEIN
Phvul.006G148500	1.77109	8.80086	4.96918	2.31301	2.53808	7.7715	3.06196	1.61446	PF14476 - Petal formation-expressed (Chloroplast_duf)
Phvul.006G165000	3.9145	13.632	3.48244	1.8001	3.44072	7.1217	2.06983	1.04951	PTHR10209:SF171 - GIBBERELLIN 2-BETA-DIOXYGENASE 2-RELATED
Phvul.006G201100	4.09736	11.6734	2.84901	1.51046	1.74183	6.28927	3.61073	1.85229	2.4.1.91 - Flavonol 3-O-glucosyltransferase / UDP-glucose flavonol 3-O-glucosyltransferase
Phvul.007G010500	0	0.983089	ND	ND	0	1.22146	ND	ND	PF05056 - Protein of unknown function (DUF674) (DUF674)
Phvul.007G039200	6.3921	17.0697	2.67044	1.41708	6.6768	14.7194	2.20456	1.14049	PTHR11926:SF167 - UDP-GLYCOSYLTRANSFERASE 84A1-RELATED
Phvul.007G060800	6.25521	30.5229	4.8796	2.28676	8.0311	16.3786	2.0394	1.02814	KOG4579 - Leucine-rich repeat (LRR) protein associated with apoptosis in muscle tissue
Phvul.007G086600	2.95141	7.33944	2.48676	1.31427	3.70947	8.43167	2.27301	1.18461	PF00847 - AP2 domain (AP2)
Phvul.007G092000	1.28737	3.29355	2.55836	1.35522	1.09677	3.52295	3.21211	1.68352	PTHR31301:SF14 - LOB DOMAIN-CONTAINING PROTEIN 1-RELATED
Phvul.007G092400	0.98667	3.85898	3.91112	1.96758	1.28767	5.33825	4.14567	2.0516	NA_SP
Phvul.007G101600	0.162371	1.10457	6.80275	2.76612	0.125791	0.863808	6.86701	2.77968	PTHR27000:SF18 - LEUCINE-RICH REPEAT-CONTAINING PROTEIN
Phvul.007G114000	5.6808	17.2316	3.03331	1.60089	4.57153	9.84166	2.15282	1.10622	2.1.1.150 - Isoflavone 7-O-methyltransferase
Phvul.007G185701	1.95471	6.45998	3.30483	1.72458	0.543407	5.54143	10.1976	3.35015	3.5.4.33 - tRNA(adenine(34)) deaminase
Phvul.007G194000	22.2817	59.4624	2.66867	1.41612	21.7955	52.2856	2.39892	1.26238	PTHR10209//PTHR10209:SF124 - OXIDOREDUCTASE, 2OG-FE II OXYGENASE FAMILY PROTEIN // SUBFAMILY NOT NAMED
Phvul.007G260700	1.13062	7.35066	6.50144	2.70076	1.13907	4.6817	4.11011	2.03918	PTHR31388:SF8 - PEROXIDASE 53-RELATED
Phvul.007G260800	9.7817	32.523	3.32488	1.7333	10.6384	24.4441	2.29772	1.20021	PTHR31388:SF8 - PEROXIDASE 53-RELATED
Phvul.008G001600	1.8209	4.25088	2.33449	1.22311	1.49999	4.02016	2.68012	1.4223	PTHR31614:SF6 - POLLEN OLE E 1 ALLERGEN AND EXTENSIN FAMILY PROTEIN
Phvul.008G002200	0.436896	1.1526	2.63816	1.39953	0.346141	1.13657	3.28355	1.71525	U-box domain
Phvul.008G007400	8.05275	18.3909	2.2838	1.19144	6.9602	17.2508	2.47849	1.30946	NA_SP
Phvul.008G008700	5.93348	13.4981	2.2749	1.18581	7.60435	18.8023	2.47257	1.30601	NA_SP
Phvul.008G009500	4.5742	36.7461	8.03334	3.006	3.6394	37.6271	10.3388	3.37	NA_SP
Phvul.008G032600	1.45107	7.47984	5.15471	2.36589	1.61615	4.08958	2.53045	1.33939	NA_SP
Phvul.008G042700	2.1121	12.8379	6.07826	2.60366	2.75206	10.0054	3.6356	1.8622	1.1.2.6 - Polyvinyl alcohol dehydrogenase (cytochrome) / PVADH
Phvul.008G049400	20.5484	83.9187	4.08395	2.02997	24.7818	54.914	2.2159	1.14789	NA_SP
Phvul.008G049500	11.8553	51.9013	4.3779	2.13024	15.1281	33.6056	2.2214	1.15147	NA_SP
Phvul.008G078500	5.30368	18.4213	3.47331	1.79631	5.6894	13.2763	2.33351	1.2225	PTHR10891:SF589 - CALCIUM-BINDING PROTEIN CML42-RELATED
Phvul.008G086800	6.50774	21.2817	3.27021	1.70938	5.99197	17.0752	2.84968	1.5108	1.11.1.7 - Peroxidase / Lactoperoxidase
Phvul.008G086900	1.59642	9.5418	5.977	2.57942	1.70758	9.68502	5.67178	2.5038	1.11.1.7 - Peroxidase / Lactoperoxidase
Phvul.008G088700	2.03208	8.36113	4.11457	2.04074	0	6.41	ND	ND	PTHR31087:SF11 - PROTEIN LURP-ONE-RELATED 1-RELATED
Phvul.008G094900	4.03981	11.4889	2.84392	1.50788	3.94379	8.94085	2.26707	1.18083	PTHR11730:SF38 - AMMONIUM TRANSPORTER 2
Phvul.008G100400	2.61288	6.97865	2.67087	1.41731	2.73251	5.65006	2.06772	1.04804	PTHR11709:SF66 - LACCASE-17
Phvul.008G116801	0	1.55597	ND	ND	0	1.45602	ND	ND	K08081 - Tropinone reductase 1 (TR1)
Phvul.008G152500	0.638649	1.51227	2.36792	1.24362	0.735227	1.97541	2.6868	1.42589	PF00560//PF07714//PF08263 - Leucine Rich Repeat (LRR_1) // Protein tyrosine kinase (Pkinase_Tyr)
Phvul.008G184800	5.85324	24.1331	4.12303	2.04371	3.07907	19.536	6.34477	2.66557	PTHR31945:SF6 - TRANSCRIPTION FACTOR BHLH61-RELATED
Phvul.008G215700	0.870583	2.57249	2.9549	1.56311	0.773111	3.36168	4.34825	2.12043	NA_SP
Phvul.008G218500	0.313897	28.421	90.5424	6.50052	0.605748	25.1139	41.4593	5.37362	PTHR31388:SF24 - PEROXIDASE 52
Phvul.008G220300	0.995437	5.37429	5.39893	2.43267	1.38691	8.01406	5.77836	2.53066	PTHR11709:SF22 - LACCASE-12-RELATED
Phvul.008G222100	2.11847	11.6995	5.52262	2.46535	3.44339	9.3153	2.70527	1.43577	PTHR23315//PTHR23315:SF132 - BETA CATENIN-RELATED ARMADILLO REPEAT-CONTAINING // SUBFAMILY NOT NAMED
Phvul.008G244400	1.92367	15.209	7.90624	2.98299	1.51239	5.01959	3.31898	1.73074	PTHR27003:SF36 - LEUCINE-RICH REPEAT PROTEIN KINASE-LIKE PROTEIN
Phvul.008G247600	8.30627	24.9585	3.00478	1.58726	7.7228	25.2894	3.27464	1.71134	PTHR11746//PTHR11746:SF83 - O-METHYLTRANSFERASE // SUBFAMILY NOT NAMED
Phvul.008G247700	3.19163	11.3811	3.56592	1.83427	2.36526	8.17675	3.45702	1.78953	NA_SP
Phvul.008G250600	2.3152	7.02605	3.03475	1.60158	2.4663	5.57701	2.26129	1.17714	PTHR11746//PTHR11746:SF83 - O-METHYLTRANSFERASE // SUBFAMILY NOT NAMED
Phvul.008G267600	9.14337	19.3031	2.11116	1.07803	5.29417	16.6284	3.14089	1.65117	PF01582//PF13676 - TIR domain (TIR) // TIR domain (TIR_2)
Phvul.008G291800	1.66672	8.09119	4.85456	2.27934	2.81531	10.0038	3.55336	1.82918	PTHR32002:SF3 - PROTEIN NLP1-RELATED
Phvul.009G020600	18.8052	49.0293	2.60722	1.38251	17.2001	40.0014	2.32565	1.21763	PTHR23257:SF375 - RECEPTOR-INTERACTING SERINE/THREONINE-PROTEIN KINASE 1
Phvul.009G024301	19.6905	55.3639	2.81171	1.49145	1.96263	72.6935	37.0388	5.21097	PF10950 - Protein of unknown function (DUF2775) (DUF2775)
Phvul.009G030700	2.9962	13.1853	4.40067	2.13772	2.80881	7.59741	2.70485	1.43555	PTHR23500:SF44 - SUGAR TRANSPORT PROTEIN 5
Phvul.009G030800	7.21732	58.6398	8.12487	3.02235	7.40167	29.7658	4.0215	2.00773	PTHR23500:SF44 - SUGAR TRANSPORT PROTEIN 5
Phvul.009G031300	1.389	3.41969	2.46198	1.29982	0.519875	1.51923	2.9223	1.5471	K12118 - cryptochrome 1 (CRY1)
Phvul.009G031400	6.19192	16.6077	2.68216	1.42339	5.84543	14.1685	2.42386	1.27731	PTHR13832:SF314 - PROTEIN PHOSPHATASE 2C 10-RELATED
Phvul.009G068600	0	1.12922	ND	ND	0	1.96362	ND	ND	NA_SP
Phvul.009G076300	57.2806	226.224	3.9494	1.98163	71.7705	170.308	2.37295	1.24668	PTHR13832:SF315 - PROTEIN PHOSPHATASE 2C 61-RELATED
Phvul.009G109100	1.33512	7.1262	5.3375	2.41616	0.811574	2.94538	3.62922	1.85966	K11159 - carotenoid cleavage dioxygenase (K11159)
Phvul.009G115800	2.01598	4.19705	2.08189	1.05789	1.87244	4.88415	2.60844	1.38319	PTHR32002:SF3 - PROTEIN NLP1-RELATED
Phvul.009G119200	3.24207	12.3003	3.79396	1.92371	3.71209	14.3117	3.85543	1.94689	PTHR10044//PTHR10044:SF112 - INHIBITOR OF APOPTOSIS // SUBFAMILY NOT NAMED/E3ligase
Phvul.009G127900	9.08281	30.7765	3.38843	1.76062	6.25384	14.8223	2.37011	1.24496	PTHR11706//PTHR11706:SF38 - MANGANESE TRANSPORTER // SUBFAMILY NOT NAMED
Phvul.009G134700	17.2109	36.2049	2.1036	1.07286	20.4282	43.9164	2.14979	1.1042	PTHR11695//PTHR11695:SF432 - ALCOHOL DEHYDROGENASE RELATED // SUBFAMILY NOT NAMED
Phvul.009G189700	3.43262	15.2259	4.43565	2.14915	3.19191	7.96253	2.4946	1.31881	PTHR31429:SF1 - WRKY FAMILY TRANSCRIPTION FACTOR-RELATED
Phvul.009G203600	0	2.5263	ND	ND	0	3.68341	ND	ND	PF00280 - Potato inhibitor I family (potato_inhibit)
Phvul.009G229600	4.68288	15.1571	3.2367	1.69453	4.13981	12.3067	2.97277	1.57181	PTHR10052//PTHR10052:SF11 - 60S RIBOSOMAL PROTEIN L18A // SUBFAMILY NOT NAMED
Phvul.009G231700	2.59893	5.20237	2.00174	1.00125	2.80983	5.97598	2.12681	1.08869	PTHR13878//PTHR13878:SF14 - GULONOLACTONE OXIDASE // SUBFAMILY NOT NAMED
Phvul.009G234500	3.39237	7.62144	2.24664	1.16777	2.65644	5.85794	2.20518	1.1409	KOG0617 - Ras suppressor protein (contains leucine-rich repeats)
Phvul.009G244200	5.05008	12.4875	2.47273	1.30611	3.18746	8.87941	2.78573	1.47806	1.14.13.89 - Isoflavone 2'-hydroxylase / Isoflavone 2'-monooxygenase
Phvul.009G245000	6.86615	36.655	5.33851	2.41644	7.80416	35.3085	4.52432	2.1777	NA_SP
Phvul.009G252800	2.88214	7.69897	2.67127	1.41753	4.16691	9.86031	2.36634	1.24266	PF00407 - Pathogenesis-related protein Bet v I family (Bet_v_1)
Phvul.010G022400	1.06261	3.85087	3.62397	1.85757	0.256565	1.72536	6.72485	2.7495	KOG0156 - Cytochrome P450 CYP2 subfamily
Phvul.010G034400	1.12664	5.9497	5.28092	2.40079	2.59165	5.21349	2.01165	1.00838	K08472 - mlo protein (MLO)
Phvul.010G067746	1.8668	6.35543	3.40445	1.76742	1.31289	7.60134	5.78978	2.53351	PTHR13832:SF283 - PROTEIN PHOSPHATASE 2C-LIKE PROTEIN 44-RELATED
Phvul.010G067900	13.4284	57.1093	4.25287	2.08844	13.3614	43.0243	3.22004	1.68708	PTHR13902//PTHR13902:SF68 - SERINE/THREONINE-PROTEIN KINASE WNK WITH NO LYSINE -RELATED
Phvul.010G083300	4.42744	20.6781	4.67044	2.22356	3.51141	12.8138	3.64919	1.86758	Protein of unknown function (DUF1442)
Phvul.010G126200	0.127688	1.68856	13.2241	3.7251	0.115717	1.3475	11.6448	3.54161	PF09818 - Predicted ATPase of the ABC class (ABC_ATPase)
Phvul.011G008000	146.44	299.574	2.04571	1.0326	20.7026	48.2426	2.33027	1.2205	NA_SP
Phvul.011G022300	104.024	366.018	3.51859	1.815	11.6449	279.517	24.0034	4.58517	1.1.1.195 - Cinnamyl-alcohol dehydrogenase / CAD
Phvul.011G025400	2.35187	5.71372	2.42944	1.28062	2.02176	4.09728	2.02659	1.01905	PTHR11709:SF64 - MULTI-COPPER OXIDASE TYPE I FAMILY PROTEIN-RELATED
Phvul.011G032800	1.34283	7.17742	5.345	2.41819	1.09927	7.87199	7.16111	2.84018	PTHR10209//PTHR10209:SF177 - OXIDOREDUCTASE, 2OG-FE II OXYGENASE FAMILY PROTEIN // SUBFAMILY NOT NAMED
Phvul.011G044500	2.98659	6.38306	2.13724	1.09575	3.45721	7.27007	2.10287	1.07236	PTHR10366//PTHR10366:SF375 - NAD DEPENDENT EPIMERASE/DEHYDRATASE // SUBFAMILY NOT NAMED
Phvul.011G046400	10.2874	79.6231	7.73987	2.95231	12.4349	27.2739	2.19333	1.13313	PF10950 - Protein of unknown function (DUF2775) (DUF2775)
Phvul.011G057700	1.27892	3.92365	3.06794	1.61727	0.731213	2.20882	3.02076	1.59491	K09955 - hypothetical protein (K09955)
Phvul.011G060400	0.6277	13.4254	21.3882	4.41875	0.719524	9.15441	12.7229	3.66935	PTHR12483//PTHR12483:SF45 - SOLUTE CARRIER FAMILY 31 COPPER TRANSPORTERS // SUBFAMILY NOT NAMED
Phvul.011G081800	3.6988	7.42512	2.00744	1.00536	3.21415	6.80721	2.11789	1.08263	Non-specific serine/threonine protein kinase / Threonine-specific protein kinase
Phvul.011G101500	0.377578	2.18956	5.79896	2.53579	0.363816	3.57079	9.81482	3.29496	PTHR13301:SF53 - CELLULOSE SYNTHASE-LIKE PROTEIN B1-RELATED
Phvul.011G110900	0.492055	1.58872	3.22874	1.69097	0.725572	2.40878	3.31984	1.73111	PF12609 - Wound-induced protein (DUF3774)
Phvul.011G122800	1.05352	9.68838	9.1962	3.20104	1.08988	3.37812	3.09953	1.63205	K08472 - mlo protein (MLO)
Phvul.011G134300	7.20726	20.5773	2.85508	1.51353	9.31744	21.0056	2.25444	1.17277	PTHR12565//PTHR12565:SF82 - STEROL REGULATORY ELEMENT-BINDING PROTEIN // SUBFAMILY NOT NAMED
Phvul.011G139800	0.425585	2.78653	6.54753	2.71095	0.262652	3.09407	11.7801	3.55828	K05658 - ATP-binding cassette, subfamily B (MDR/TAP), member 1 (ABCB1)
Phvul.011G199600	3.8643	9.54408	2.46981	1.3044	5.60088	14.4676	2.58309	1.3691	PTHR11783//PTHR11783:SF89 - SULFOTRANSFERASE SULT // SUBFAMILY NOT NAMED
Phvul.011G199800	1.45632	3.95781	2.71768	1.44237	2.08906	7.7295	3.69999	1.88752	PTHR11783//PTHR11783:SF89 - SULFOTRANSFERASE SULT // SUBFAMILY NOT NAMED
Phvul.011G206400	2.0993	4.61362	2.19769	1.13599	1.9445	3.93307	2.02266	1.01626	PTHR31604:SF2 - PROTEIN SHI RELATED SEQUENCE 6
Phvul.L001653	1.8509	6.5281	3.52699	1.81844	1.8183	3.74608	2.06021	1.04279	PF03140 - Plant protein of unknown function (DUF247)
Phvul.001G031400	22.3576	1.09774	0.0490992	-4.34816	16.1267	7.05147	0.437254	-1.19346	PTHR33088:SF9 - HYDROXYPROLINE-RICH GLYCOPROTEIN FAMILY PROTEIN
Phvul.001G061000	7.54921	2.6193	0.346963	-1.52714	6.93097	1.65062	0.238151	-2.07005	PTHR14255//PTHR14255:SF1 - ATP-DEPENDENT PROTEASE CEREBLON // SUBFAMILY NOT NAMED
Phvul.001G147400	2.25474	0.751981	0.333511	-1.58419	2.85017	0.987788	0.346572	-1.52877	PTHR14859 - CALCOFLUOR WHITE HYPERSENSITIVE PROTEIN PRECURSOR
Phvul.001G153600	6.08829	0.544529	0.0894387	-3.48296	5.69897	1.20013	0.210587	-2.24751	PF14368 - Probable lipid transfer (LTP_2)
Phvul.001G258900	20.9938	4.45944	0.212417	-2.23503	30.1863	8.21794	0.272241	-1.87705	PF06522 - NADH-ubiquinone reductase complex 1 MLRQ subunit (B12D)
Phvul.002G020200	50.9431	24.5645	0.482195	-1.05231	82.7946	40.7956	0.492733	-1.02112	NA_SP
Phvul.002G196050	185.357	86.3805	0.466022	-1.10153	153.489	68.2312	0.444535	-1.16963	NA_SP
Phvul.002G203800	188.236	31.879	0.169357	-2.56186	73.0294	27.947	0.382681	-1.38578	NA_SP
Phvul.002G211900	41.5411	2.70911	0.0652152	-3.93865	34.635	12.1896	0.351945	-1.50658	NA_SP
Phvul.002G260000	4.31793	1.69643	0.39288	-1.34784	5.47825	2.31618	0.422796	-1.24197	NA_SP
Phvul.003G010600	6.75087	0.342894	0.0507926	-4.29924	4.73795	1.37123	0.289414	-1.78879	PTHR24096:SF134 - LONG CHAIN ACYL-COA SYNTHETASE 2
Phvul.003G067400	98.9963	22.4216	0.226489	-2.14249	55.5944	18.8084	0.338315	-1.56356	NA_SP
Phvul.003G167700	2.94647	1.17012	0.397126	-1.33233	3.25015	0.965918	0.297192	-1.75053	K14484 - auxin-responsive protein IAA (IAA)
Phvul.003G189500	4.47331	0.37204	0.0831688	-3.58781	4.37746	1.1534	0.263486	-1.9242	PTHR22835//PTHR22835:SF267 - ZINC FINGER FYVE DOMAIN CONTAINING PROTEIN // SUBFAMILY NOT NAMED
Phvul.003G248600	9.12939	0.603371	0.0660911	-3.9194	8.45109	2.21714	0.26235	-1.93044	PTHR22835//PTHR22835:SF147 - ZINC FINGER FYVE DOMAIN CONTAINING PROTEIN // SUBFAMILY NOT NAMED
Phvul.004G032300	1.16468	0.385019	0.330579	-1.59693	1.89369	0.553643	0.292362	-1.77417	Acid phosphatase / Phosphomonoesterase // Phosphoserine phosphatase //
Phvul.004G062400	104.534	37.5658	0.359364	-1.47648	127.669	57.8361	0.453016	-1.14237	PTHR31062:SF15 - XYLOGLUCAN ENDOTRANSGLUCOSYLASE/HYDROLASE PROTEIN 4-RELATED
Phvul.004G124200	75.6677	18.9806	0.250842	-1.99515	64.5748	25.532	0.395386	-1.33866	PTHR13935:SF54 - TRANSCRIPTION FACTOR BHLH118-RELATED
Phvul.004G158000	18.8154	5.55289	0.295125	-1.7606	57.8269	11.9774	0.207125	-2.27143	PF00139 - Legume lectin domain (Lectin_legB)
Phvul.005G016400	3.29594	1.23739	0.375429	-1.41339	5.58947	2.64855	0.473846	-1.07751	PTHR23024//PTHR23024:SF135 - MEMBER OF 'GDXG' FAMILY OF LIPOLYTIC ENZYMES // SUBFAMILY NOT NAMED
Phvul.005G088618	2.63003	0.339866	0.129225	-2.95204	2.63415	0.370535	0.140666	-2.82966	NA_SP
Phvul.005G104600	56.2812	13.4463	0.238913	-2.06544	42.4948	16.949	0.398849	-1.32609	PTHR31692:SF5 - EXPANSIN-B1-RELATED
Phvul.006G065000	4.11358	0.337673	0.0820874	-3.6067	3.34118	0.776274	0.232335	-2.10572	Unspecific monooxygenase / Xenobiotic monooxygenase // Alkane 1-monooxygenase / Omega-hydroxylase
Phvul.006G077200	39.4946	18.3925	0.465697	-1.10254	39.7073	19.2209	0.484065	-1.04673	PTHR31867:SF22 - EXPANSIN-A8
Phvul.006G154100	164.609	26.7132	0.162283	-2.62342	67.2447	26.1089	0.388267	-1.36488	NA_SP
Phvul.006G191200	9.60997	0.761038	0.0791925	-3.65849	6.03446	1.56266	0.258956	-1.94922	PTHR33098:SF10 - T28P6.11 PROTEIN
Phvul.006G202800	11.7775	0.978249	0.0830608	-3.58969	10.8109	3.7655	0.348306	-1.52157	NA_SP
Phvul.006G202900	19.7443	2.49837	0.126536	-2.98238	20.4143	6.78573	0.332401	-1.589	NA_SP
Phvul.006G203000	89.9121	6.53352	0.0726656	-3.78258	70.4309	28.6668	0.40702	-1.29683	NA_SP
Phvul.007G027100	0.99925	0.166541	0.166666	-2.58497	1.06968	0.315793	0.295222	-1.76013	PTHR31561:SF5 - 3-KETOACYL-COA SYNTHASE 5-RELATED
Phvul.007G046400	4.05056	0.337197	0.083247	-3.58646	4.02659	1.61497	0.401076	-1.31805	PTHR11119:SF51 - NUCLEOBASE-ASCORBATE TRANSPORTER 4
Phvul.007G058600	8.79928	0.796435	0.0905114	-3.46576	7.65318	3.15183	0.411833	-1.27987	PTHR33044:SF13 - BIFUNCTIONAL INHIBITOR/LIPID-TRANSFER PROTEIN/SEED STORAGE 2S ALBUMIN-LIKE PROTEIN-RELATED
Phvul.007G092500	1.44153	0.588133	0.407992	-1.29339	1.69105	0.510167	0.301687	-1.72888	K03231 - elongation factor 1-alpha (EEF1A)
Phvul.007G103700	4.19171	0.260915	0.0622455	-4.00589	3.48037	0.891042	0.256019	-1.96568	PTHR22835//PTHR22835:SF224 - ZINC FINGER FYVE DOMAIN CONTAINING PROTEIN // SUBFAMILY NOT NAMED
Phvul.007G135500	16.3044	1.68719	0.103481	-3.27257	14.2034	5.40437	0.380498	-1.39404	PTHR33021:SF70 - UCLACYANIN I-RELATED
Phvul.007G173500	20.6625	0.833147	0.0403217	-4.6323	16.2821	5.16631	0.3173	-1.65608	PTHR33044:SF23 - BIFUNCTIONAL INHIBITOR/LIPID-TRANSFER PROTEIN/SEED STORAGE 2S ALBUMIN SUPERFAMILY PROTEIN
Phvul.008G001100	4.8324	1.12485	0.232773	-2.10301	4.83903	2.20065	0.454771	-1.13679	Sugar efflux transporter for intercellular exchange (MtN3_slv) // PQ loop repeat (PQ-loop)
Phvul.008G058000	3.4835	0.432325	0.124107	-3.01035	3.77777	0.755102	0.19988	-2.32279	PTHR31221:SF7 - WRKY TRANSCRIPTION FACTOR 24-RELATED
Phvul.008G094800	4.62582	2.13233	0.460963	-1.11728	3.97411	1.80557	0.454333	-1.13818	PF00249 - Myb-like DNA-binding domain (Myb_DNA-binding)
Phvul.008G123600	5.25413	0.550456	0.104766	-3.25475	3.3721	1.14078	0.3383	-1.56363	PTHR36326:SF1 - PROTEIN MALE STERILE 5
Phvul.008G179700	244.87	39.436	0.161049	-2.63443	93.972	28.206	0.300153	-1.73623	NA_SP
Phvul.008G192000	3.29517	0.313495	0.0951377	-3.39384	3.05982	1.17212	0.383068	-1.38433	PTHR15486:SF25 - GLYCEROL-3-PHOSPHATE ACYLTRANSFERASE 5-RELATED
Phvul.008G278800	10.9523	4.77778	0.436235	-1.19682	10.0598	4.96204	0.493254	-1.0196	PTHR35708:SF1 - GB
Phvul.009G083300	9.4379	3.22919	0.342151	-1.54729	5.96405	2.80761	0.470756	-1.08695	Non-specific serine/threonine protein kinase / Threonine-specific protein kinase
Phvul.009G135400	4.24041	1.33803	0.315543	-1.66409	6.0602	1.85869	0.306704	-1.70508	PF00892 - EamA-like transporter family (EamA)
Phvul.009G148300	7.97758	3.67207	0.460299	-1.11936	8.96657	4.17739	0.465885	-1.10195	PTHR14221//PTHR14221:SF8 - WD REPEAT DOMAIN 44 // SUBFAMILY NOT NAMED
Phvul.009G186800	6.4745	0.407562	0.0629488	-3.98968	4.82811	1.80859	0.374596	-1.41659	PTHR22835//PTHR22835:SF267 - ZINC FINGER FYVE DOMAIN CONTAINING PROTEIN // SUBFAMILY NOT NAMED
Phvul.009G218200	13.1934	1.05768	0.0801674	-3.64084	11.3871	2.14447	0.188325	-2.40871	PTHR11615//PTHR11615:SF120 - NITRATE, FROMATE, IRON DEHYDROGENASE // SUBFAMILY NOT NAMED
Phvul.010G043400	12.0603	3.46334	0.287169	-1.80003	15.9016	4.56818	0.287278	-1.79948	PTHR23042//PTHR23042:SF57 - CIRCADIAN PROTEIN CLOCK/ARNT/BMAL/PAS // SUBFAMILY NOT NAMED
Phvul.010G061500	4.68475	1.00888	0.215354	-2.21522	4.7154	1.11614	0.236701	-2.07886	PF07107 - Wound-induced protein WI12 (WI12)
Phvul.010G099900	1.70991	0.144208	0.0843366	-3.5677	1.57967	0.420925	0.266464	-1.90799	PTHR24296:SF9 - CYTOCHROME P450 86A2-RELATED
Phvul.010G151732	65.6444	21.0752	0.321051	-1.63913	59.7649	29.4169	0.49221	-1.02265	PTHR31734:SF12 - AUXIN-RESPONSIVE PROTEIN IAA19-RELATED
Phvul.011G119700	9.46412	0.446098	0.0471357	-4.40704	9.96583	3.85544	0.386866	-1.37009	PF03007//PF06974 - Wax ester synthase-like Acyl-CoA acyltransferase domain (WES_acyltransf) // Protein of unknown function
Phvul.011G125800	8.46643	0.814381	0.0961894	-3.37798	12.2799	1.31116	0.106773	-3.22738	PTHR36816:SF1 - ATP SYNTHASE PROTEIN YMF19
