# Supplementary material for: Phosphate Deficiency Negatively Affects Early Steps of the Symbiosis between Common Bean and Rhizobia
Source: Genes (Basel). 2018 Oct 15;9(10):498. doi: 10.3390/genes9100498 (PMC6210973; doi:10.3390/genes9100498)
Supplement: Supplementary file 1 [file genes-09-00498-s001.zip › SupplementaryFiles_IAMC/TableS6.xlsx]

## Sheet: Hoja1
Table S5: Genes only regulated under phosphate deficient conditions
Gene ID	FPKM_Mock	FPKM_Rhizobia	Fold Change	Log2Fold-Change	Description
Phvul.002G211800	0	1.97426	ND	ND	NA_SP
Phvul.005G092100	0	1.55024	ND	ND	NA_SP
Phvul.005G114300	0	1.39181	ND	ND	PF03168 - Late embryogenesis abundant protein (LEA_2)
Phvul.006G032966	0	1.1967	ND	ND	NA_SP
Phvul.006G033032	0	2.86239	ND	ND	PTHR11742:SF44 - ALPHA-MANNOSIDASE I MNS5-RELATED
Phvul.007G086900	0	1.5411	ND	ND	NA_SP
Phvul.007G125400	0	0.828786	ND	ND	NA_SP
Phvul.007G171466	0	0.993868	ND	ND	NA_SP
Phvul.011G202000	0	1.07917	ND	ND	3.2.1.21 - Beta-glucosidase / Gentobiase
Phvul.L001601	0	1.04334	ND	ND	K06874 - zinc finger protein (K06874)
Phvul.007G113300	0.104531	2.79513	26.7397	4.74092	PF01565//PF08031 - FAD binding domain (FAD_binding_4) // Berberine and berberine like (BBE)
Phvul.010G124800	1.38258	30.3974	21.986	4.45851	PTHR22835:SF262 - GDSL ESTERASE/LIPASE 5-RELATED
Phvul.007G263950	0.179276	3.79525	21.1699	4.40394	NA_SP
Phvul.011G097200	0.254706	2.56941	10.0877	3.33453	1.1.1.198 - (+)-borneol dehydrogenase
Phvul.002G025300	0.171222	1.56386	9.13352	3.19117	1.14.13.121 - Premnaspirodiene oxygenase / Hyoscymus muticus premnaspirodiene oxygenase
Phvul.006G126400	0.381072	2.98599	7.83576	2.97007	2.4.1.10 - Levansucrase / Sucrose 6-fructosyltransferase
Phvul.003G209101	0.201996	1.52875	7.56822	2.91995	2.3.3.9 - Malate synthase / Malic-condensing enzyme
Phvul.002G154600	0.117698	0.88818	7.54626	2.91576	PTHR11206:SF127 - MATE EFFLUX FAMILY PROTEIN
Phvul.004G155500	0.499138	3.66946	7.35159	2.87806	PTHR27009:SF21 - PR5-LIKE RECEPTOR KINASE-RELATED
Phvul.001G261500	11.9153	83.6752	7.0225	2.81199	1.14.13.21 - Flavonoid 3'-monooxygenase / Flavonoid 3'-hydroxylase
Phvul.001G046200	0.217247	1.37096	6.3106	2.65778	2.3.1.188 - Omega-hydroxypalmitate O-feruloyl transferase / O-hydroxycinnamoyltransferase
Phvul.001G228500	1.41787	8.36177	5.89742	2.56008	PTHR22849:SF43 - U-BOX DOMAIN-CONTAINING PROTEIN 54-RELATED
Phvul.007G035500	0.316023	1.72827	5.46881	2.45123	PF14009 - Domain of unknown function (DUF4228) (DUF4228)
Phvul.009G073900	3.14321	16.0857	5.1176	2.35547	NA_SP
Phvul.002G123900	2.35342	11.4814	4.8786	2.28647	PTHR21562:SF4 - PECTINACETYLESTERASE FAMILY PROTEIN
Phvul.007G145600	0.157543	0.766473	4.86517	2.28249	PTHR13140//PTHR13140:SF480 - MYOSIN // SUBFAMILY NOT NAMED
Phvul.008G070800	0.274504	1.27177	4.63297	2.21194	PTHR23155//PTHR23155:SF590 - LEUCINE-RICH REPEAT-CONTAINING PROTEIN // SUBFAMILY NOT NAMED
Phvul.001G239900	0.994476	4.14291	4.16592	2.05864	PTHR22298//PTHR22298:SF32 - ENDO-1,4-BETA-GLUCANASE // SUBFAMILY NOT NAMED
Phvul.006G087800	0.683699	2.73102	3.99448	1.99801	PF00646//PF14299 - F-box domain (F-box) // Phloem protein 2 (PP2)
Phvul.011G076500	1.84846	7.28006	3.93845	1.97763	K15456 - protein KTI12 (KTI12)
Phvul.005G015900	0.823085	3.17343	3.85553	1.94693	PF00892 - EamA-like transporter family (EamA)
Phvul.011G074100	0.385331	1.45765	3.78285	1.91947	PTHR10593//PTHR10593:SF51 - SERINE/THREONINE-PROTEIN KINASE RIO // SUBFAMILY NOT NAMED
Phvul.002G207300	3.55647	13.3442	3.75209	1.90769	PTHR24078 - DNAJ HOMOLOG SUBFAMILY C MEMBER
Phvul.009G078300	0.737336	2.75888	3.74169	1.90369	PTHR10015:SF186 - HEAT STRESS TRANSCRIPTION FACTOR A-2-RELATED
Phvul.008G249500	0.869254	3.22145	3.70599	1.88986	1.11.1.7 - Peroxidase / Lactoperoxidase
Phvul.009G019900	0.948048	3.47542	3.66587	1.87415	NA_SP
Phvul.001G037100	1.21907	4.43643	3.63919	1.86362	5.3.99.5 - Thromboxane-A synthase / Thromboxane synthetase
Phvul.003G268200	1.49801	5.3325	3.55972	1.83177	PF03087 - Arabidopsis protein of unknown function (DUF241)
Phvul.002G162500	0.777241	2.71129	3.48835	1.80254	AP2 domain
Phvul.004G042600	1.97909	6.76584	3.41866	1.77343	PF01190 - Pollen proteins Ole e I like (Pollen_Ole_e_I)
Phvul.006G197500	1.20414	4.09459	3.40043	1.76572	PTHR10334//PTHR10334:SF200 - CYSTEINE-RICH SECRETORY PROTEIN-RELATED // SUBFAMILY NOT NAMED
Phvul.009G045601	2.41237	8.14985	3.37836	1.75632	NA_SP
Phvul.007G264900	0.811255	2.69561	3.32277	1.73238	PTHR23024:SF102 - CARBOXYLESTERASE 15-RELATED
Phvul.004G024800	2.12377	6.60827	3.11158	1.63764	PTHR23070:SF44 - AAA-TYPE ATPASE FAMILY PROTEIN-RELATED
Phvul.009G045700	4.89055	15.2167	3.11145	1.63759	NA_SP
Phvul.011G076400	2.07511	6.1831	2.97965	1.57514	K13106 - pre-mRNA-splicing factor CWC26 (BUD13, CWC26)
Phvul.011G048700	16.7311	49.736	2.97267	1.57175	PTHR22924 - LEGHEMOGLOBIN-RELATED
Phvul.010G026000	1.69583	4.94906	2.91837	1.54516	PF00931//PF01582 - NB-ARC domain (NB-ARC) // TIR domain (TIR)
Phvul.003G162200	2.44503	7.0337	2.87673	1.52443	PF03386 - Early nodulin 93 ENOD93 protein (ENOD93)
Phvul.001G196000	0.92109	2.63414	2.85981	1.51592	PTHR22849:SF38 - E3 UBIQUITIN-PROTEIN LIGASE PUB22-RELATED
Phvul.009G070800	4.90777	13.8044	2.81276	1.49198	PF13912 - C2H2-type zinc finger (zf-C2H2_6)
Phvul.007G135800	1.9477	5.45407	2.80026	1.48556	PTHR11926//PTHR11926:SF359 - GLUCOSYL/GLUCURONOSYL TRANSFERASES // SUBFAMILY NOT NAMED
Phvul.004G140500	0.335638	0.932082	2.77705	1.47355	PF00931//PF05729//PF13676 - NB-ARC domain (NB-ARC) // NACHT domain (NACHT) // TIR domain (TIR_2)
Phvul.007G050600	0.990636	2.74088	2.76679	1.46821	PF01657//PF07714 - Salt stress response/antifungal (Stress-antifung) // Protein tyrosine kinase (Pkinase_Tyr)
Phvul.001G189200	4.48999	12.1934	2.71569	1.44131	PTHR11362:SF13 - PROTEIN TERMINAL FLOWER 1
Phvul.002G035300	1.86558	5.03432	2.69853	1.43217	PF04720 - PDDEXK-like family of unknown function (PDDEXK_6)
Phvul.006G169400	1.4003	3.75379	2.6807	1.42261	PTHR22835//PTHR22835:SF177 - ZINC FINGER FYVE DOMAIN CONTAINING PROTEIN // SUBFAMILY NOT NAMED
Phvul.003G148550	3.8058	10.2006	2.68028	1.42238	PTHR10334//PTHR10334:SF229 - CYSTEINE-RICH SECRETORY PROTEIN-RELATED // SUBFAMILY NOT NAMED
Phvul.010G133700	4.43334	11.8623	2.6757	1.41991	PF13962 - Domain of unknown function (PGG)
Phvul.007G052900	0.732856	1.94872	2.65908	1.41092	K03146 - thiamine thiazole synthase (THI4, THI1)
Phvul.004G154700	1.34726	3.5754	2.65383	1.40807	PF13947//PF14380 - Wall-associated receptor kinase galacturonan-binding (GUB_WAK_bind) // Wall-associated receptor kinase C-terminal (WAK_assoc)
Phvul.006G166000	4.0548	10.6649	2.63019	1.39517	NA_SP
Phvul.010G083400	5.68747	14.9434	2.62742	1.39365	PF07279 - Protein of unknown function (DUF1442) (DUF1442)
Phvul.007G051200	1.29792	3.39742	2.61759	1.38824	PF01657//PF07714 - Salt stress response/antifungal (Stress-antifung) // Protein tyrosine kinase (Pkinase_Tyr)
Phvul.004G014732	17.6082	46.055	2.61554	1.38711	Formate dehydrogenase
Phvul.008G144100	3.02147	7.80676	2.58376	1.36947	PTHR31692:SF3 - BETA EXPANSIN 6-RELATED
Phvul.002G304200	17.0337	43.5697	2.55785	1.35493	PTHR10209//PTHR10209:SF103 - OXIDOREDUCTASE, 2OG-FE II OXYGENASE FAMILY PROTEIN // SUBFAMILY NOT NAMED
Phvul.009G109700	3.11995	7.96332	2.55239	1.35184	Carlactone synthase
Phvul.003G267000	1.23686	3.11287	2.51675	1.33157	Non-specific serine/threonine protein kinase / Threonine-specific protein kinase
Phvul.008G057600	26.9073	67.1784	2.49666	1.32	Caffeine synthase / Dimethylxanthine methyltransferase
Phvul.007G064800	2.2385	5.58458	2.49479	1.31892	Gibberellin-44 dioxygenase / Gibberellin A44 oxidase
Phvul.007G225200	5.088	12.5839	2.47325	1.3064	PTHR23241:SF11 - LATE EMBRYOGENESIS ABUNDANT PROTEIN (ATECP63)-RELATED
Phvul.003G061600	2.0319	5.0231	2.47212	1.30575	PTHR31375:SF46 - PECTIN LYASE-LIKE PROTEIN
Phvul.001G201700	1.69629	4.15478	2.44933	1.29239	PTHR23196 - PAX TRANSCRIPTION ACTIVATION DOMAIN INTERACTING PROTEIN
Phvul.003G086000	4.82466	11.6016	2.40465	1.26582	PTHR31246:SF5 - MICROTUBULE-ASSOCIATED PROTEIN 70-5
Phvul.006G102200	8.93071	21.4094	2.39728	1.2614	PTHR22595:SF62 - HEVEIN-LIKE PREPROPROTEIN
Phvul.010G132433	1.31842	3.15876	2.39587	1.26055	PTHR11017//PTHR11017:SF163 - LEUCINE-RICH REPEAT-CONTAINING PROTEIN // SUBFAMILY NOT NAMED
Phvul.003G048800	3.33248	7.98009	2.39464	1.25981	NA_SP
Phvul.004G068900	1.8845	4.49389	2.38466	1.25379	PTHR31677:SF5 - ETHYLENE-RESPONSIVE TRANSCRIPTION FACTOR LEP
Phvul.011G119900	1.76822	4.19128	2.37034	1.24509	PTHR33021:SF45 - EARLY NODULIN-LIKE PROTEIN 3-RELATED
Phvul.001G250300	8.10411	18.8537	2.32644	1.21812	PTHR22814//PTHR22814:SF126 - COPPER TRANSPORT PROTEIN ATOX1-RELATED // SUBFAMILY NOT NAMED
Phvul.002G209500	12.4152	28.8254	2.32178	1.21524	PF00407 - Pathogenesis-related protein Bet v I family (Bet_v_1)
Phvul.001G045100	0.850196	1.94224	2.28446	1.19186	PF00582//PF07714 - Universal stress protein family (Usp) // Protein tyrosine kinase (Pkinase_Tyr)
Phvul.008G250600	2.4663	5.57701	2.26129	1.17714	PTHR11746//PTHR11746:SF83 - O-METHYLTRANSFERASE // SUBFAMILY NOT NAMED
Phvul.008G112900	23.4634	52.9813	2.25804	1.17507	PTHR33122:SF4 - BIFUNCTIONAL INHIBITOR/LIPID-TRANSFER PROTEIN/SEED STORAGE 2S ALBUMIN-LIKE PROTEIN
Phvul.009G197800	29.8257	67.3434	2.2579	1.17498	Allyl-alcohol dehydrogenase // 2-alkenal reductase (NADP(+)) / NADPH-dependent alkenal/one oxidoreductase
Phvul.L002465	3.79313	8.48615	2.23724	1.16172	PTHR31319:SF1 - CCT MOTIF FAMILY PROTEIN
Phvul.005G100800	11.6831	25.9352	2.21989	1.1505	PTHR35274:SF2 - EXPRESSED PROTEIN-RELATED
Phvul.009G092800	1.04805	2.28332	2.17864	1.12343	NA_SP
Phvul.003G091800	40.8574	87.0932	2.13164	1.09196	PTHR11772:SF18 - ALUMINUM INDUCED PROTEIN WITH YGL AND LRDR MOTIFS
Phvul.004G123600	12.4954	26.4201	2.11439	1.08024	1.14.11.12 - Gibberellin-44 dioxygenase / Gibberellin A44 oxidase
Phvul.006G053800	1.85022	3.91063	2.1136	1.07971	PTHR24223:SF181 - ABC TRANSPORTER C FAMILY MEMBER 3-RELATED
Phvul.001G249700	95.9071	201.546	2.10147	1.0714	NA_SP
Phvul.006G148000	2.64963	5.53296	2.0882	1.06226	PTHR24361:SF396 - MITOGEN-ACTIVATED PROTEIN KINASE KINASE KINASE 15-RELATED
Phvul.010G148000	1.81611	3.76591	2.07361	1.05215	PTHR11654:SF157 - PROTEIN NRT1/ PTR FAMILY 1.1-RELATED
Phvul.004G142000	6.62788	13.6185	2.05473	1.03895	PTHR24064:SF271 - ORGANIC CATION/CARNITINE TRANSPORTER 1
Phvul.008G225500	2.54606	5.21712	2.0491	1.03499	PF07014 - Hs1pro-1 protein C-terminus (Hs1pro-1_C)
Phvul.007G045400	2.05081	4.19177	2.04396	1.03137	PTHR31490:SF18 - 1,4-BETA-XYLAN ENDOHYDROLASE-RELATED
Phvul.004G018900	15.5615	31.7714	2.04167	1.02975	K10529 - alpha-dioxygenase (DOX1)
Phvul.008G238500	4.04072	8.20935	2.03166	1.02266	PTHR22849:SF43 - U-BOX DOMAIN-CONTAINING PROTEIN 54-RELATED
Phvul.003G183100	1.73061	3.50514	2.02538	1.01819	PTHR24298:SF112 - CYTOCHROME P450 78A5-RELATED
Phvul.007G125500	17.9608	36.117	2.01088	1.00783	PF00280 - Potato inhibitor I family (potato_inhibit)
Phvul.001G268600	5.42701	10.9129	2.01085	1.00781	2.5.1.32 - 15-cis-phytoene synthase / PSase
Phvul.002G312400	8.62429	17.3112	2.00726	1.00522	PTHR10460//PTHR10460:SF11 - ABL INTERACTOR // SUBFAMILY NOT NAMED
Phvul.001G246700	1.67612	3.36379	2.00689	1.00497	PTHR11709:SF22 - LACCASE-12-RELATED
Phvul.001G067400	3.69541	1.07106	0.289835	-1.78669	PTHR10891//PTHR10891:SF530 - EF-HAND CALCIUM-BINDING DOMAIN CONTAINING PROTEIN
Phvul.001G172400	1.0175	0.279407	0.274601	-1.86459	PTHR19241:SF258 - ABC TRANSPORTER G FAMILY MEMBER 17-RELATED
Phvul.001G198400	1.87184	0.666639	0.356141	-1.48948	PTHR19241//PTHR19241:SF286 - ATP-BINDING CASSETTE TRANSPORTER // SUBFAMILY NOT NAMED
Phvul.001G203600	5.58931	1.66224	0.297396	-1.74954	PTHR10168:SF81 - MONOTHIOL GLUTAREDOXIN-S1-RELATED
Phvul.001G250700	8.54812	3.44405	0.402901	-1.3115	PTHR11814//PTHR11814:SF103 - SULFATE TRANSPORTER // SUBFAMILY NOT NAMED
Phvul.002G052100	5.1846	2.10408	0.405833	-1.30105	PTHR16223:SF9 - TRANSCRIPTION FACTOR BHLH139-RELATED
Phvul.002G075200	23.4415	10.7434	0.458307	-1.12562	N-hydroxythioamide S-beta-glucosyltransferase / Uridine diphosphoglucose-thiohydroximate glucosyltransferase
Phvul.002G076500	9.0499	4.48519	0.495607	-1.01273	3.4.24.34 - Neutrophil collagenase / Matrix metalloproteinase 8
Phvul.002G195800	41.8902	19.6411	0.468871	-1.09274	NA_SP
Phvul.002G249300	2.73083	0.690135	0.25272	-1.98439	PTHR24343:SF101 - SERINE/THREONINE-PROTEIN KINASE SRK2A-RELATED
Phvul.002G265400	8.098	3.14506	0.388375	-1.36448	PTHR31221:SF36 - WRKY TRANSCRIPTION FACTOR 50-RELATED
Phvul.002G297500	6.84556	2.53259	0.369961	-1.43456	PF05922 - Peptidase inhibitor I9 (Inhibitor_I9)
Phvul.003G091400	10.693	4.35966	0.407712	-1.29438	NA_SP
Phvul.003G107600	15.1925	5.73612	0.377563	-1.40521	NA_SP
Phvul.003G162500	8.12654	1.91416	0.235544	-2.08593	PTHR23111//PTHR23111:SF41 - ZINC FINGER PROTEIN // SUBFAMILY NOT NAMED
Phvul.003G228600	1.99268	0.8873	0.44528	-1.16722	PTHR31312:SF2 - TWO-COMPONENT RESPONSE REGULATOR-LIKE APRR2
Phvul.003G245500	24.8694	6.32507	0.254331	-1.97522	NA_SP
Phvul.004G098000	4.82808	1.73732	0.359837	-1.47459	PF04554 - Extensin-like region (Extensin_2)
Phvul.004G144900	5.18263	2.22757	0.429815	-1.21821	PTHR10641:SF665 - MYB TRANSCRIPTION FACTOR
Phvul.004G158200	3.34759	0.865886	0.25866	-1.95087	PF00139 - Legume lectin domain (Lectin_legB)
Phvul.004G163300	23.7343	10.7091	0.451208	-1.14814	PTHR10015:SF187 - HEAT STRESS TRANSCRIPTION FACTOR C-1
Phvul.005G067900	63.0059	21.7932	0.345891	-1.53161	NA_SP
Phvul.005G071400	1.18657	UD	UD	UD	PF00304 - Gamma-thionin family (Gamma-thionin)
Phvul.005G153500	1.68819	0.385592	0.228406	-2.13033	PTHR31832:SF8 - B-BOX TYPE ZINC FINGER-CONTAINING PROTEIN-RELATED
Phvul.006G013900	2.32441	0.861138	0.370476	-1.43255	PTHR19241:SF158 - ABC TRANSPORTER G FAMILY MEMBER 23
Phvul.006G086100	3.5852	0.802664	0.223883	-2.15919	PF00501//PF13193 - AMP-binding enzyme (AMP-binding) // AMP-binding enzyme C-terminal domain (AMP-binding_C)
Phvul.006G199300	21.9034	10.7442	0.490527	-1.02759	PF12734 - Cysteine-rich TM module stress tolerance (CYSTM)
Phvul.007G062000	61.0326	28.4427	0.466025	-1.10152	PTHR14154:SF5 - EARLY LIGHT-INDUCED PROTEIN 1, CHLOROPLASTIC-RELATED
Phvul.007G135400	89.4474	39.3397	0.439808	-1.18505	PTHR11404:SF24 - SUPEROXIDE DISMUTASE [FE] 2, CHLOROPLASTIC
Phvul.007G153500	30.8645	14.3702	0.46559	-1.10287	K08903 - photosystem II 13kDa protein (psb28)
Phvul.007G227900	2.56998	0.781998	0.304282	-1.71652	Trihydroxypterocarpan dimethylallyltransferase / Glyceollin synthase
Phvul.007G242100	1.34421	0.269495	0.200486	-2.31843	PTHR10795//PTHR10795:SF348 - PROPROTEIN CONVERTASE SUBTILISIN/KEXIN // SUBFAMILY NOT NAMED
Phvul.008G011500	3.77261	0.740435	0.196266	-2.34912	PTHR13871//PTHR13871:SF40 - THIOREDOXIN // SUBFAMILY NOT NAMED
Phvul.008G011800	3.94891	0.285146	0.0722088	-3.79168	PTHR13871//PTHR13871:SF40 - THIOREDOXIN // SUBFAMILY NOT NAMED
Phvul.008G160500	4.64883	1.60882	0.34607	-1.53087	PTHR26402//PTHR26402:SF498 - RESPONSE REGULATOR OF TWO-COMPONENT SYSTEM // SUBFAMILY NOT NAMED
Phvul.008G196700	34.1929	0	ND	ND	NA_SP
Phvul.008G262600	0.995066	0.182721	0.183627	-2.44515	Unspecific monooxygenase / Xenobiotic monooxygenase // Alkane 1-monooxygenase / Omega-hydroxylase
Phvul.009G080000	0.944232	0	ND	ND	PF03106 - WRKY DNA -binding domain (WRKY)
Phvul.009G105300	1.34152	0.231664	0.172688	-2.53376	PTHR31236:SF2 - DEHYDRATION-RESPONSIVE PROTEIN RD22
Phvul.009G181500	6.59928	2.56113	0.388092	-1.36553	PTHR23201//PTHR23201:SF18 - EXTENSIN, PROLINE-RICH PROTEIN // SUBFAMILY NOT NAMED
Phvul.009G186700	6.04686	0.724156	0.119757	-3.06181	NA_SP
Phvul.010G098500	4.28696	1.92	0.44787	-1.15885	PTHR11514:SF38 - TRANSCRIPTION FACTOR MYC1
Phvul.010G111100	30.6992	15.2331	0.496205	-1.01099	K16240 - protein suppressor of PHYA-105 1 (SPA1)
Phvul.011G044600	2.87031	1.10914	0.386418	-1.37177	PTHR10366//PTHR10366:SF375 - NAD DEPENDENT EPIMERASE/DEHYDRATASE // SUBFAMILY NOT NAMED
